# Supplementary material for: Helicobacter hepaticus is required for immune targeting of bacterial heat shock protein 60 and fatal colitis in mice
Source: Gut Microbes. 2021 Feb 8;13(1):1882928. doi: 10.1080/19490976.2021.1882928 (PMC7889221; doi:10.1080/19490976.2021.1882928)
Supplement: Supplemental Material [file KGMI_A_1882928_SM6325.zip]

Archive with 7 entries (6 files):
- Supplementary information/
- Supplementary information/201210_Friedrich_et_al_Suppl_legend_rev.docx
- Supplementary information/Figure_S1.pdf
- Supplementary information/Figure_S2.pdf
- Supplementary information/Figure_S3.pdf
- Supplementary information/Figure_S4.pdf
- Supplementary information/Figure_S5.pdf
